# Supplementary material for: Investigation of the Chemical Composition, Antihyperglycemic and Antilipidemic Effects of Bassia eriophora and Its Derived Constituent, Umbelliferone on High-Fat Diet and Streptozotocin-Induced Diabetic Rats
Source: Molecules. 2022 Oct 16;27(20):6941. doi: 10.3390/molecules27206941 (PMC9611308; doi:10.3390/molecules27206941)
Supplement: Supplementary file 1 [file molecules-27-06941-s001.zip]

Archive with 1 entries (1 files):
- molecules-1945587-supplementary.pdf
